# Supplementary material for: In situ atomic-resolution imaging of water vapor–driven multistep oxidation dynamics in strontium cobaltite
Source: Sci Adv. 2025 Aug 22;11(34):eadx8890. doi: 10.1126/sciadv.adx8890 (PMC12372878; doi:10.1126/sciadv.adx8890)
Supplement: Supplementary file 2 — Movies S1 to S5 [file sciadv.adx8890_movies_s1_to_s5.zip]

Archive with 5 entries (5 files):
- sciadv.adx8890_movie_s1.mp4
- sciadv.adx8890_movie_s2.mp4
- sciadv.adx8890_movie_s3.mp4
- sciadv.adx8890_movie_s4.mp4
- sciadv.adx8890_movie_s5.mp4
